# Supplementary material for: The Impact of Exposure Profile on the Efficacy of Dual Amylin and Calcitonin Receptor Agonist Therapy
Source: Biomedicines. 2022 Sep 22;10(10):2365. doi: 10.3390/biomedicines10102365 (PMC9599033; doi:10.3390/biomedicines10102365)
Supplement: Supplementary file 1 [file biomedicines-10-02365-s001.zip]

Archive with 1 entries (1 files):
- biomedicines-1895024-supplementary.pdf
